# Supplementary material for: HIV risk behavior and associated factors among people living with HIV/AIDS in Ethiopia: A systematic review and meta-analysis
Source: PLoS One. 2022 Jul 28;17(7):e0269304. doi: 10.1371/journal.pone.0269304 (PMC9333449; doi:10.1371/journal.pone.0269304)
Supplement: S1 Dataset — (XLSX) [file pone.0269304.s004.xlsx]

## Sheet: Sheet1
Authors(year)	Regions	Study Area	Study year	Year of Publication	Study design	Study setting	no of risky b/r	Sample size	Response rate	Prevalence	Residence	Defnition of outcome variable	Defnition of alcohol use	Data collection method	al-risky	al-nrisk	nal-risk	nal-nrisk	dis-risk	dis-nrisk	ndis-risk	ndis-nrisk	sti-risk	sti-nrisk	nsti-risk	nsti-nrisk
Dessie et al (2009)	Addis Ababa	Addis Ababa	2009	2011	Cross sectional	Institution	222	601	100	36.9	urban	Condom-unprotected sex	Alcohol use in the last three months	Face-to-face interview	65	75	157	304	177	319	45	60	125	70	97	219
Tadesse and Gelagay (2017)	Addis Ababa	Addis Ababa	2017	2019	Cross sectional	Institution	220	562	100	39.1	urban	Sex without condoms and/or inconsistent condom use and/or multiple sexual partner and/or casual sex and/or sex with the influence of alcohol and/or sexual exchange for money.		Face-to-face interview
Alene et al (2013)	Amhara	Gondar, Dessie and Debre Markos	2013	2014	Cross sectional	Institution	152	351	98	43.3	Both	Inconsistent condom use		Face-to-face interview
Engedashet et al (2011)	Oromia	Deberezeit	2011	2014	Cross sectional	Institution	148	667	100	22.2	urban	Condom unprotected sex	Alcohol use in the past one year	Face-to-face interview	39	105	109	414	129	502	19	17
Demissie et al (2013)	Addis Ababa	Addis Ababa	2013	2015	Cross sectional	Institution	115	376	100	30.4	urban	Inconsistent condom use and/or unprotected sex	Alcohol use in the last three months	Face-to-face interview	27	34	88	227	60	151	55	110	58	113	57	148
Molla and Gelagay (2015)	Amhara	Gondar	2015	2017	Cross sectional	Institution	195	513	99	38	Both	Sex without condoms and/or inconsistent condom use and/or multiple sexual partner and/or casual sex and/or sex with the influence of alcohol.		Face-to-face interview
Mosisa et al (2016)	Oromia	Nekemte	2016	2018	Cross sectional	Institution	111	337	100	32.9	Both	Inconsistent condom use and/or unprotected sex		Face-to-face interview					99	222	12	4	62	77	49	149
Ali et al (2016)	Amhara	Kolla Diba	2016	2019	Cross sectional	Institution	100	358	91	43.5	Both	Inconsistent use of condom		Face-to-face interview					85	124	15	6
Shewamene et al (2013)	Amhara	Gondar	2013	2015	Cross sectional	Institution	67	317	100	21.1	Both	Inconsistent use of condom		Face-to-face interview
Yalew et al (2010)	Amhara	Felege Hiwot	2010	2012	Cross sectional	Institution	50	113	100	44.2	Both	Inconsistent use of condom		Face-to-face interview
Yalew et al (2010)	Amhara	Felege Hiwot	2010	2012	Cross sectional	Institution	61	109	100	56	Both	Inconsistent use of condom		Face-to-face interview					59	43	2	5	7	25	4	23
Deribe et al (2007)	Oromia	Jimma	2007	2008	Cross sectional	Institution	169	705	100	24	Both	Unprotected sex		Face-to-face interview
Moges et al (2019)	Amhara	Amhara region	2019	2020	Cross sectional	Institution	118	745	98	15.8	Both	Inconsistent condom use and/or unprotected sex	Ever used alcohol	Face-to-face interview	103	436	15	191
Abebo et al (2014)	SNNPR	Arba Minich	2014	2019	Cross sectional	Institution	267	513	100	52	Both	Unprotected sexual practice	Alcohol use in the last three months	Face-to-face interview	121	88	120	184	160	208	107	38
